# Supplementary material for: Replication Origin Deletion Enhances Poly(3-Hydroxybutyrate-co-3-Hydroxyvalerate) Synthesis in Haloarchaea
Source: Microbiol Spectr. 2022 Oct 20;10(6):e02149-22. doi: 10.1128/spectrum.02149-22 (PMC9769981; doi:10.1128/spectrum.02149-22)
Supplement: Supplemental file 2 — Data Set S1. Download spectrum.02149-22-s0002.xlsx, XLSX file, 0.02 MB [file spectrum.02149-22-s0002.xlsx]

## Sheet: detailed information
Supplementary data 1: Partial differential gene expression analysis of ΔEPSΔ123 vs. ΔEPS.
Pathway	Location	Locus Tag	Log2fold change	padj	Gene
starch utilization	chr	HFX_0535	1.47772	2.13e-17	amyP1
	chr	HFX_1044	0.637767	1.67815e-06	amy3
	chr	HFX_1802	0.603223	1.12064e-06	amy4
	chr	HFX_1803	0.843555	7.49823e-12	amy5
	pHM100	HFX_4060	2.23412	2.30678e-55	amyP2
	pHM500	HFX_6123	3.59859	3.61068e-144	amy7
glucose transporter	chr	HFX_2705	2.01929	1.05521e-36	MalK
	chr	HFX_2893	1.71224	6.90694e-28	upgC3
	chr	HFX_2894	1.8424	3.18268e-29	ugpE
	chr	HFX_2895	2.02787	9.63733e-31	ugpA
	chr	HFX_2896	1.54757	2.15237e-17	GtsA
	pHM300	HFX_5025	0.761812	4.15134e-05	upgC3
	pHM500	HFX_6193	2.96172	2.99901e-34	msmK
PHBV synthesis	chr	HFX_1023	-0.586318	0.000120432	phaAα
	pHM300	HFX_5215	1.26671	1.71968e-19	phaB2
	pHM300	HFX_5220	1.07639	4.86378e-14	phaE
	pHM300	HFX_5221	0.991831	7.86804e-12	phaC
	pHM500	HFX_6003	1.11759	3.2079e-16	bktBβ
	pHM500	HFX_6004	0.926731	1.0293e-15	bktBα
TCA cycle	chr	HFX_0511	-1.4212	5.91194e-27	acnA
	chr	HFX_2471	-0.605905	8.62519e-05	sucD
	chr	HFX_2613	-0.691861	1.68e-06	icd
nucleotide synthesis	chr	HFX_0010	-1.17574	2.03e-09	purO
	chr	HFX_0318	-1.0778	4.05e-08	pyrE
	chr	HFX_0370	-0.627395	4.64e-05	nagC
	chr	HFX_0485	-1.05674	5e-10	azf
	chr	HFX_0590	1.6974	8.52e-10	dgt
	chr	HFX_1046	0.559853	0.00835585	purL
	chr	HFX_1073	-0.733565	4.84e-05	apt2
	chr	HFX_1282	0.640738	6.54e-06	guaB
	chr	HFX_1478	-0.656246	4.12e-07	pmm3
	chr	HFX_1902	-0.84712	4.75e-10	gndA
	chr	HFX_1984	-0.534435	0.00567004	ham1
	chr	HFX_2043	-0.70575	2.27e-05	nudF
	chr	HFX_2091	-0.663856	0.000104664	nudF
	chr	HFX_2296	-0.765041	0.00395072	apt3
	chr	HFX_2751	-0.703012	4.77e-06	ndk
	chr	HFX_2983	-1.28731	1.86e-18	cpsG
	pHM500	HFX_6013	0.641137	0.00202908	nrd
Pre-replication complex	chr	HFX_0001	-3.86271	2.01662e-117	cdc6A
	chr	HFX_2140	-0.51617	0.0571795	cdc6H
MCM	chr	HFX_0921	3.56153	9.68e-74	mcm2
	chr	HFX_2950	-0.587438	2.9e-06	mer3
RPA	chr	HFX_0279	0.600903	2.98e-07	rpaA
PCNA	chr	HFX_0176	-0.531644	0.000866644	dnaN
RFC	chr	HFX_0154	-0.898253	5.81e-07	rfcC1
	chr	HFX_2437	-0.754122	6.85e-09	rfcB
	chr	HFX_0205	-0.879658	8.68e-11	rfcC2
DNA ligase	pHM500	HFX_6206	-0.810594	1.08e-05	DNA ligase (NAD+)
Immune system	pHM500	HFX_6314	2.34345	6.34426e-55	cas6
	pHM500	HFX_6315	2.18128	3.67155e-33	Cas8
	pHM500	HFX_6316	2.29833	1.67e-31	cas7b
	pHM500	HFX_6317	2.6084	7.64e-29	cas5b
	pHM500	HFX_6318	2.40213	1.65e-28	cas3
	pHM500	HFX_6319	1.95025	5.5e-15	cas4
	pHM500	HFX_6320	1.73999	2.05e-16	cas1b
DNA repair	chr	HFX_1430	13.6006	3.7e-29	dinG
	chr	HFX_1434	12.2264	1.09e-23	DNA mismatch repair protein
	chr	HFX_0921	3.56153	9.68e-74	mcm2
	chr	HFX_0116	0.898747	2.17e-08	recA
	chr	HFX_2947	0.661598	0.0463428	topA
	pHM500	HFX_6012	0.822655	0.00804313	xthA
TBP	chr	HFX_1809	0.512939	0.0145555	TBP2
	chr	HFX_1819	-0.815536	2.06679e-07	TBP3
	pHM300	HFX_5297	0.754473	0.00494797	TBP4
TFB	chr	HFX_0761	0.508427	0.00767745	tfb3
	pHM100	HFX_4066	1.16641	0.115172	tfb8
	pHM100	HFX_4102	1.09948	0.00035223	tfb9
	pHM300	HFX_5177	1.00726	1.51e-08	tfb10
RNAP	chr	HFX_0625	-0.827416	0.00123323	RNAP
	chr	HFX_0404	-0.508479	0.0643389	RNAP
Translation	chr	HFX_0127	-1.04782	2.1e-16	rpl31R
	chr	HFX_0128	-1.00474	2.6e-21	eif6
	chr	HFX_0129	-1.27448	4.94e-12	rplX
	chr	HFX_0146	-1.18774	3.32e-08	eif1A1
	chr	HFX_0258	-1.25409	1.69e-16	sua5
	chr	HFX_0341	-0.758919	1.94e-05	rps7
	chr	HFX_0343	-0.683272	7.68e-07	tef2
	chr	HFX_0346	-1.14134	2.98e-09	tef1A
	chr	HFX_0347	-1.38428	1.35e-17	rps10P
	chr	HFX_0450	-1.31169	2.98e-14	rplP
	chr	HFX_0626	-1.04705	1.66e-12	rpl37AR
	chr	HFX_0658	-0.883327	3.02e-08	eif2A
	chr	HFX_0659	-0.954879	2.17e-09	rps27E
	chr	HFX_0660	-1.38613	1.16e-11	rpl44E
	chr	HFX_1468	-0.866874	7.65e-08	rpsJ
	chr	HFX_1476	-0.887738	3.57e-09	rbsA
	chr	HFX_1880	-1.98263	1.52e-33	rps6E
	chr	HFX_1941	-1.66709	1.86e-31	rps19R
	chr	HFX_1987	-1.27728	7.96e-23	rps24E
	chr	HFX_1992	-0.949457	1.46e-13	eif2G
	chr	HFX_2041	-0.71151	7.63e-06	tif1_1
	chr	HFX_2104	-1.04079	4.83e-13	prt
	chr	HFX_2310	-1.18725	7.1e-17	eif5A
	chr	HFX_2381	-1.43607	3.16e-24	rps8A
	chr	HFX_2732	-1.68562	2.09e-12	rpl37E
	chr	HFX_2748	-0.858146	7.06e-09	rpl7AE
	chr	HFX_2749	-0.603797	3.52e-07	rps28E
	chr	HFX_2750	-0.656226	7.4e-06	rpl24A
	chr	HFX_2760	-0.623969	2.57e-07	rpl21R
	chr	HFX_2763	-0.845028	3.86e-07	tef1B
	chr	HFX_2770	-1.42871	9.62e-32	rplK
tRNA synthetase	chr	HFX_0147	-1.00328	2.06e-09	tyrS
	chr	HFX_0208	-0.612188	5.47e-07	alaS
	chr	HFX_0309	-0.990417	3.57e-15	argS
	chr	HFX_0640	-0.99719	8.73e-11	aspS
	chr	HFX_0845	-0.728959	1.17e-08	proS
	chr	HFX_1134	-0.607858	6.52e-06	cysS
	chr	HFX_2014	-0.800469	1.42e-09	serS
	chr	HFX_2938	-0.675386	3.96e-09	valS
	chr	HFX_2941	-0.563625	7.04e-06	pheS
	chr	HFX_2945	-0.825998	2.81e-07	trpS
Oxidative phosphorylation	chr	HFX_0296	-1.10438	1.02e-20	atpH
	chr	HFX_0297	-1.02432	6.84e-18	atpI
	chr	HFX_0298	-1.13725	2.01e-12	atpK
	chr	HFX_0301	-0.638672	0.000215387	atpF
	chr	HFX_0302	-0.748673	2.19e-06	atpA
	chr	HFX_0303	-1.05582	6.39e-11	atpB
	chr	HFX_0305	-1.2463	1.25e-18	atpD
	chr	HFX_0428	1.48404	4.94e-22	cydB
	chr	HFX_0429	1.61337	1.12e-29	cydA
	chr	HFX_0811	-0.761095	3.04e-06	petD
	chr	HFX_0944	-0.579624	0.000265782	cbaA
	chr	HFX_0977	-0.638793	7.61e-08	nuoB
	chr	HFX_0979	-0.57277	3.48e-05	nuoH
	chr	HFX_0980	-0.7707	4.8e-09	nuoI
	chr	HFX_0981	-0.903077	1e-11	nuoJ1
	chr	HFX_0982	-0.832214	1.97e-07	nuoJ2
	chr	HFX_0983	-0.827244	6.99e-09	nuoK
	chr	HFX_0984	-0.50136	0.00110105	nuoL
	chr	HFX_1010	-0.777833	5.2e-07	ctaB
	chr	HFX_1150	-0.591385	5.35e-05	coxC
	chr	HFX_1637	-1.00896	4.28e-18	ndh
	chr	HFX_1732	1.57889	7.74e-13	coxA2
	chr	HFX_1733	2.80505	5.99e-24	coxB4
	chr	HFX_2636	-1.02034	7.17e-11	petA
	pHM300	HFX_5106	-1.70431	2.33e-24	narC
Chitin utilization	pHM300	HFX_5036	2.16766	2.14e-07	chiA
	pHM300	HFX_5037	2.84689	8e-09	chiB
	pHM300	HFX_5119	1.73301	2.78e-33	chiA3
Acetate and acetyl-CoA	chr	HFX_0870	1.5418	4.72556e-21	AMP-acs
	chr	HFX_0998	-1.21341	2.10733e-21	ADP-acs
	chr	HFX_1371	-0.792068	4.81944e-07	porA
	chr	HFX_1571	1.66832	8.43686e-25	ilvN
	chr	HFX_1572	1.69617	3.29958e-34	ilvB
	chr	HFX_1643	0.794941	5.35517e-06	acs
	chr	HFX_2150	2.4443	1.31e-46	acs4
	pHM300	HFX_5131	2.98207	1.41e-40	acs
	pHM500	HFX_6032	5.36264	1.57308e-152	poxB
Gas vesicle	chr	HFX_1693	1.65668	6.91e-16	gvpO
	chr	HFX_1694	1.45159	5e-11	gvpN
	chr	HFX_1695	1.40236	3.65e-09	gvpC
	chr	HFX_1697	1.08051	1.94e-16	gvpD
	chr	HFX_1698	0.99075	3.94e-10	gvpE
	chr	HFX_1699	0.74841	7.97e-09	gvpF
	chr	HFX_1700	0.76377	0.00106842	gvpG
	chr	HFX_1701	0.823084	2.29e-06	gvpH
	chr	HFX_1702	0.715232	0.000447317	gvpI
	chr	HFX_1703	0.679182	0.000397755	gvpJ
	chr	HFX_1705	0.723248	5.61e-07	gvpL
	chr	HFX_1706	0.692051	0.00827712	gvpM
